# Supplementary material for: Post Zygotic, Somatic, Deletion in KERATIN 1 V1 Domain Generates Structural Alteration of the K1/K10 Dimer, Producing a Monolateral Palmar Epidermolytic Nevus
Source: Int J Mol Sci. 2021 Jun 27;22(13):6901. doi: 10.3390/ijms22136901 (PMC8269197; doi:10.3390/ijms22136901)
Supplement: Supplementary file 1 [file ijms-22-06901-s001.zip]

Archive with 6 entries (6 files):
- Figure S1.pdf
- __MACOSX/._Figure S1.pdf
- Figure S2.pdf
- __MACOSX/._Figure S2.pdf
- Supp S3 [MT]-Taster.pdf
- __MACOSX/._Supp S3 [MT]-Taster.pdf
